# Supplementary material for: Dissecting minimal residual disease dynamics to improve outcome prediction in mantle cell lymphoma: Data from the Fondazione Italiana Linfomi (FIL)‐MCL0208 clinical trial
Source: Hemasphere. 2026 Apr 30;10(5):e70375. doi: 10.1002/hem3.70375 (PMC13129670; doi:10.1002/hem3.70375)
Supplement: Supplementary file 2 — Supporting Information. [file HEM3-10-e70375-s002.tex]

\documentclass[a4paper]{article}


\usepackage[pages=all, color=black, position={current page.south}, placement=bottom, scale=1, opacity=1, vshift=5mm]{background}
\usepackage[margin=1in]{geometry} % full-width

%%% Load packages

\usepackage[utf8]{inputenc} 
\usepackage{cite}
\usepackage{amsmath,amssymb,amsfonts,amsthm}
\usepackage{algorithmic}
\usepackage{graphicx}
\usepackage{textcomp}
\usepackage{xcolor}
\usepackage{stfloats}
\usepackage{float}
\usepackage{subfig}
\usepackage{url}
\usepackage{comment}
\usepackage{longtable}
\usepackage[font={small,it}]{caption}
\usepackage{makecell}
\usepackage{soul}
\usepackage{nameref}
\usepackage{ulem}
\usepackage{fix-cm}
\usepackage{lmodern}
\usepackage{blindtext} %nur zu Testzwecken
\usepackage{colortbl}
\usepackage{adjustbox}
\usepackage{booktabs}
\usepackage{multirow}

\usepackage[resetlabels]{multibib}
\newcites{supp}{References of Appendix}
 

%%
\newcommand{\ApplicationName}[0]{\textit{MCL explorer} }
\newcommand{\MRDclusters}[0]{{\color{purple} \textit{MRD CONNECTOR clusters}} }
\newcommand{\EvaData}[0]{\textit{EVA data} }
\newcommand{\Simo}[1]{{\color{purple} Simo: #1}}
\newcommand{\Fra}[1]{{\color{blue} Fra: #1}}
% Unicode
\usepackage[utf8]{inputenc}
\usepackage{hyperref}
\hypersetup{
	unicode,
%	colorlinks,
%	breaklinks,
%	urlcolor=cyan, 
%	linkcolor=blue, 
	pdfauthor={Author One, Author Two, Author Three},
	pdftitle={A simple article template},
	pdfsubject={A simple article template},
	pdfkeywords={article, template, simple},
	pdfproducer={LaTeX},
	pdfcreator={pdflatex}
}


% Author info
\title{Dissecting MRD dynamics to improve outcome prediction in mantle cell lymphoma from the Fondazione Italiana Linfomi (FIL) MCL0208 Clinical Trial}

%\author{Roberta Sirovich$^1$\thanks{Author One was partially supported by Grant XXX} \and Simone Pernice$^{2,3}$ \and Daniela Volpatto$^{1,2,3}$ \and Francesca Cordero$^{2,3}$}
\author{ }

\date{}

\date{
  %$^1$University of Turin, Department of Mathematics G. Peano, Torino, Italy \\ %\texttt{ \{roberta.sirovich,daniela.volpatto\}@unito.it} \\%
   %$^2$University of Turin, Department of Computer Science, Torino, Italy \\ %\texttt{\{simone.pernice, daniela.volpatto, francesca.cordero\}@unito.it}\\[2ex]%
%	\today
}

\begin{document}
	\maketitle
    
\section*{Supplementary Information}
\renewcommand{\thesection}{S\arabic{section}}
\renewcommand{\thetable}{S\arabic{table}}
\renewcommand{\thefigure}{S\arabic{figure}}
\renewcommand{\theequation}{S\arabic{equation}}
\setcounter{section}{0}
\setcounter{equation}{0}
\setcounter{figure}{0}
\setcounter{table}{0}


\begin{table}
    \centering
    \begin{tabular}{|c|c|} \hline 
         ABCB1 1236 C$>$T& \\ \hline 
         ABCB1 2677 G$>$T,A& \\ \hline 
         ABCB1 2677 G$>$T,A (2)& \\ \hline 
         ABCB1 3435 C,T& \\ \hline 
         Aplotype ABCB1& \\ \hline 
         VEGFA -2055 A$>$C& \\ \hline 
         VEGFA -2055 A$>$C (2)& \\ \hline 
         ABCG2 421 C$>$A& \\ \hline 
         FCGR2A 497 A$>$G& \\ \hline 
         NCF4 -368 G$>$A& \\ \hline 
 GSTP1 313 A$>$G&\\ \hline 
 CRBN 1 rs1714327&\\ \hline 
 CRBN 2 rs1705814&\\ \hline
    \end{tabular}
    \caption{Table S1: List of pharmacogenomics mutations}
    \label{tab:pharmacogenomics}
\end{table}

\begin{table}[h]
    \centering
    \begin{tabular}{lclll}
        \toprule
         &  & \shortstack{Complete Cohort\\MCL0208} & \shortstack{Patients with\\at least 3 BM\\MRD points} & \shortstack{Patients with\\at least 4 PB\\MRD points} \\
        \midrule
        \multirow{4}{*}{ECOG} & 
            0   & 229 \hspace{0.5em} {\color{lightgray} 76.8\%} & 88 \hspace{0.5em} {\color{lightgray} 75.2\%}& 74 \hspace{0.5em} {\color{lightgray} 77.9\%}\\
            & 1 & 60 \hspace{0.5em} {\color{lightgray} 20.1\%} & 23 \hspace{0.5em} {\color{lightgray} 19.7\%}& 15 \hspace{0.5em} {\color{lightgray} 15.8\%}\\
            & 2 & 9 \hspace{0.5em} {\color{lightgray} 3\%}& 6 \hspace{0.5em} {\color{lightgray} 5.1\%}& 6 \hspace{0.5em} {\color{lightgray} 6.3\%}\\
            & & {\color{lightgray} 298}& {\color{lightgray} 117}&  {\color{lightgray} 95}\\
        \midrule
        \multirow{4}{*}{MIPI risk groups}
        & Low & 22 \hspace{0.5em} {\color{lightgray} 8.3\%}& 14 \hspace{0.5em} {\color{lightgray} 13.1\%}& 11 \hspace{0.5em} {\color{lightgray} 12.4\%}\\
        & Intermediate & 30 \hspace{0.5em} {\color{lightgray} 11.4\%}& 17 \hspace{0.5em} {\color{lightgray} 15.9\%}& 14 \hspace{0.5em} {\color{lightgray} 15.7\%}\\
        & High & 212 \hspace{0.5em} {\color{lightgray} 80.3\%}& 76 \hspace{0.5em} {\color{lightgray} 71\%}& 64 \hspace{0.5em} {\color{lightgray} 71.9\%}\\
        & &{\color{lightgray} 264}& {\color{lightgray} 107}& {\color{lightgray} 89}\\
        \midrule
        \multirow{4}{*}{Ann Arbor Stage} 
        & II & 7 \hspace{0.5em} {\color{lightgray} 2.3\%} & 1 \hspace{0.5em} {\color{lightgray} 0.9\%}& 1 \hspace{0.5em} {\color{lightgray} 1.1\%} \\
        & III & 36 \hspace{0.5em} {\color{lightgray} 12.1\%} & 9 \hspace{0.5em} {\color{lightgray} 7.7\%}&
        7 \hspace{0.5em} {\color{lightgray} 7.4\%}\\
        & IV & 255 \hspace{0.5em} {\color{lightgray} 85.6\%}& 107 \hspace{0.5em} {\color{lightgray} 91.5\%}& 87 \hspace{0.5em} {\color{lightgray} 91.6\%} \\
        & & {\color{lightgray} 298}&  {\color{lightgray} 117}& {\color{lightgray} 95}\\
        \midrule
        \multirow{3}{*}{elevated LDH ($>$ULN)}
        & No & 184 \hspace{0.5em} {\color{lightgray} 69.2\%} & 73 \hspace{0.5em} {\color{lightgray} 67.6\%} & 59\hspace{0.5em} {\color{lightgray} 66.3\%} \\
        & Yes & 82 \hspace{0.5em} {\color{lightgray} 30.8\%} & 35 \hspace{0.5em} {\color{lightgray} 32.4\%}& 30\hspace{0.5em} {\color{lightgray} 33.7\%} \\
        & & {\color{lightgray} 266}& {\color{lightgray} 108}& {\color{lightgray} 89}\\
        \midrule
        \multirow{3}{*}{TTP}
        & 0 & 158 \hspace{0.5em} {\color{lightgray} 52.7.1\%}& 60 \hspace{0.5em} {\color{lightgray} 51.3\%}& 57\hspace{0.5em} {\color{lightgray} 60\%}  \\
        & 1 &  142\hspace{0.5em} {\color{lightgray} 47.3\%} & 57\hspace{0.5em} {\color{lightgray} 48.7\%} & 38\hspace{0.5em} {\color{lightgray} 40\%}\\
        & & {\color{lightgray} 300}& {\color{lightgray} 117}& {\color{lightgray} 95}\\
        \midrule
        \multirow{3}{*}{Age (years)}
        & \textit{mean (sd)} & 55.45 (7.61) & 56.62 (7.13) & 56.52 (7.05) \\
        & \textit{median (Q1,Q3)} & 57 (51,62) & 58 (53,62) & 58 (53,62) \\
        & {\color{lightgray} non-missing values}  & {\color{lightgray} 300}& {\color{lightgray} 117}& {\color{lightgray} 95}\\
        \midrule
        \multirow{2}{*}{WBC (count)} &
        \textit{mean (sd)} & 36.94 (21.32) & 40.98 (23.33) & 41.25 (23.12) \\
        & \textit{median (Q1,Q3)} & 30 (22.82,48.17) & 35 (25,55.65) & 35.3 (25.5,54)\\
        & {\color{lightgray} non-missing values}  & {\color{lightgray} 280}& {\color{lightgray} 111}& {\color{lightgray} 91}\\
        
        \midrule
       \multirow{3}{*}{KI67 index $>$30\%}
       & \textit{mean (sd)} & 26.77 (22.5) & 27.21 (23.68) & 23.6 (20.15) \\
       & \textit{median (Q1,Q3)} & 20 (10,40) & 25 (10,40) & 22.5 (5,35)\\
       & {\color{lightgray} non-missing values}  & {\color{lightgray} 259}& {\color{lightgray} 105}& {\color{lightgray} 86}\\
       
        \midrule
        
        \multirow{2}{*}{Time to Progression (months)} & \textit{mean (sd)} & 54.56 (33.95) & 58.78 (32.24) & 65.7 (30.14) \\
        & \textit{median (Q1,Q3)} & 53.82 (25.82,82.53) & 58.7 (29.93,85.03) & 65.87 (36.83,87.43)\\
        & {\color{lightgray} non-missing values}  & {\color{lightgray} 300}& {\color{lightgray} 117}& {\color{lightgray} 95}\\
        \bottomrule
    \end{tabular}
    \caption{Table S2: Clinical features}
\end{table}

\begin{table}[H]
\centering
\begin{adjustbox}{width=\textwidth,keepaspectratio}
\begin{tabular}{l|c|c|c|c|c|c|c|c|c|c|}
\cline{2-11}
& \multicolumn{2}{c|}{\textbf{Experiment \#1}} & \multicolumn{2}{c|}{\textbf{Experiment \#2}} & \multicolumn{2}{c|}{\textbf{Experiment \#3}} & \multicolumn{2}{c|}{\textbf{Experiment \#4}} & \multicolumn{2}{c|}{\textbf{Experiment \#5}} \\ \cline{2-11} 
&\textbf{Training dataset}&\textbf{Test dataset}&\textbf{Training dataset}&\textbf{Test dataset}&\textbf{Training dataset}&\textbf{Test dataset}&\textbf{Training dataset}&\textbf{Test dataset}&\textbf{Training dataset}&\textbf{Test dataset}\\ 
& BM MRD & PB MRD & BM MRD & {\begin{tabular}[c]{@{}c@{}}Random combination of\\ 50/50 PB and BM \\ MRD measurements  \end{tabular}} & BM MRD& {\begin{tabular}[c]{@{}c@{}} M12 from BM\\ all other points \\ from PB \end{tabular}}  & BM MRD & {\begin{tabular}[c]{@{}c@{}} RCHOP, ARAC and ASCT\\ from BM \\all other points \\from PB \end{tabular}} & BM MRD & {\begin{tabular}[c]{@{}c@{}} RCHOP, ARAC, ASCT and M30\\ from BM \\all other points \\from PB \end{tabular}}  \\ \hline
\multicolumn{1}{|c|}{\cellcolor{gray!20} \begin{tabular}[c]{@{}c@{}} Number of\\ Unclassified \end{tabular}} &
\multicolumn{2}{c|}{ 5\% } &
\multicolumn{2}{c|}{ 1\% } & 
\multicolumn{2}{c|}{ 5\% } &
\multicolumn{2}{c|}{ 2\% }&
\multicolumn{2}{c|}{ 1\% } \\ \hline
\multicolumn{1}{|c|}{\cellcolor{green!20}\begin{tabular}[c]{@{}c@{}}Full agreement\end{tabular}} &
\multicolumn{2}{c|}{\begin{tabular}[c]{@{}c@{}}69.4\% \\ (Entropy: mean 0.19, sd 0.26)\end{tabular}} &
\multicolumn{2}{c|}{\begin{tabular}[c]{@{}c@{}}85\% \\ (Entropy: mean 0.15, sd 0.26)\end{tabular}} & 
\multicolumn{2}{c|}{\begin{tabular}[c]{@{}c@{}}69\% \\ (Entropy: mean 0.18, sd 0.24)\end{tabular}} &
\multicolumn{2}{c|}{\begin{tabular}[c]{@{}c@{}}89.5\% \\ (Entropy: mean 0.19, sd 0.28)\end{tabular}}&
\multicolumn{2}{c|}{\begin{tabular}[c]{@{}c@{}}91.6\% \\(Entropy: mean 0.2, sd 0.3) \end{tabular}} \\ \hline
\multicolumn{1}{|c|}{\cellcolor{yellow!20} \begin{tabular}[c]{@{}c@{}} Minor\\ missclassifications \end{tabular}} &
\multicolumn{2}{c|}{\begin{tabular}[c]{@{}c@{}}14.7\% \\ (Entropy: mean 0.3, sd 0.38)\end{tabular}} &
\multicolumn{2}{c|}{\begin{tabular}[c]{@{}c@{}}6.3\% \\ (Entropy: mean 0.19, sd 0.27)\end{tabular}}  & 
\multicolumn{2}{c|}{\begin{tabular}[c]{@{}c@{}}15\% \\ (Entropy: mean 0.33, sd 0.42)\end{tabular}} & 
\multicolumn{2}{c|}{\begin{tabular}[c]{@{}c@{}}3.2\% \\ (Entropy: mean 0.37, sd 0.5)\end{tabular}}& 
\multicolumn{2}{c|}{\begin{tabular}[c]{@{}c@{}}3.2\% \\ (Entropy: mean 0.4, sd 0.5)\end{tabular}} \\ \hline
\multicolumn{1}{|c|}{\cellcolor{red!20}\begin{tabular}[c]{@{}c@{}} Major\\ missclassifications\end{tabular}} &
\multicolumn{2}{c|}{\begin{tabular}[c]{@{}c@{}}11\% \\ (Entropy: mean 0.38, sd 0.4)\end{tabular}}   & 
\multicolumn{2}{c|}{\begin{tabular}[c]{@{}c@{}}7.4\% \\ (Entropy: mean 0.71, sd 0.4)\end{tabular}}   &
\multicolumn{2}{c|}{\begin{tabular}[c]{@{}c@{}}11\% \\ (Entropy: mean 0.38, sd 0.38)\end{tabular}}   &
\multicolumn{2}{c|}{\begin{tabular}[c]{@{}c@{}}5.2\% \\ (Entropy: mean 0.8, sd 0.41)\end{tabular}} &
\multicolumn{2}{c|}{\begin{tabular}[c]{@{}c@{}}4.2\% \\ (Entropy: mean 0.97, sd 0.21)\end{tabular}}  \\ \hline
\end{tabular}
\end{adjustbox}
\caption{Table S3: Overview of the five experiments with associated evaluation metrics.}%{\color{red} cambiare mean e sd della membership probab distribution con entropia}}
\label{tab:stab_robust_cc}
\end{table}


\end{document}
